# Supplementary material for: The structure of EXTL3 helps to explain the different roles of bi-domain exostosins in heparan sulfate synthesis
Source: Nat Commun. 2022 Jun 8;13:3314. doi: 10.1038/s41467-022-31048-2 (PMC9178029; doi:10.1038/s41467-022-31048-2)
Supplement: Supplementary file 4 — Source Data [file 41467_2022_31048_MOESM4_ESM.xlsx]

## Sheet: Fig. 2d,e
Fig. 2d,e
EXTL3∆N was prepared from the culture medium of regular EXTL3∆N-expressing cells (EXTL3∆N), EXTL3∆N-expressing cells transfected with a non-specific CRISPR-Cas9 control construct (EXTL3∆N CRISPRcontrol), or EXTL3∆N-expressing cells transfected with a CRISPR-Cas9 construct targeting EXT1 (EXTL3∆N CRISPREXT1). For both activities, five independent assays were carried out using the same biological e…
GlcNAcT-II		% conversion after 15 min				% conversion after 60 min
replicate		EXTL3∆N	EXTL3∆N CRISPRcontrol	EXTL3∆N CRISPREXT1		EXTL3∆N	EXTL3∆N CRISPRcontrol	EXTL3∆N CRISPREXT1
1		31.7979	27.0093	23.6092		57.5838	63.9691	69.2879
2		19.5793	22.5555	22.7179		67.0719	70.6722	62.6308
3		24.7342	24.148	25.4846		61.2286	61.7336	69.6846
4		15.8554	25.5231	15.9848		57.3271	76.8401	64.7305
5		19.5181	23.4077	18.3997		60.7392	72.0819	49.2464
GlcAT-II		% conversion after 15 min				% conversion after 60 min
replicate		EXTL3∆N	EXTL3∆N CRISPRcontrol	EXTL3∆N CRISPREXT1		EXTL3∆N	EXTL3∆N CRISPRcontrol	EXTL3∆N CRISPREXT1
1		5.81427	5.71967	3.14385		14.4071	12.6571	5.59537
2		3.52023	4.49028	2.49029		10.3727	16.2066	5.46439
3		3.76325	6.76957	2.32723		9.99359	14.5564	6.18167
4		4.63922	6.37207	2.46535		11.777	18.3242	5.63523
5		3.55382	6.30289	2.97708		10.4272	18.796	7.34936

## Sheet: Supplementary Fig. 2e
Supplementary Fig. 2e
EXTL3∆N-expressing EBNA 293 cells were transfected with either a CRISPR/Cas9 non-specific construct (not targeting any known gene; EXTL3∆N CRISPRcontrol), or a trio of CRISPR-Cas9 constructs targeting EXT1 (EXTL3∆N CRISPREXT1). Cells were subsequently fixed in acetone and stained for EXT1 using anti-EXT1 primary antibody and Alexa Fluor 594-tagged goat anti-mouse IgG. The expression of EXT1 (Alex…
		Densitometry mean (anti-EXT1 signal)
independent experiment	image	EXTL3∆N CRISPRcontrol	EXTL3∆N CRISPREXT1
A	1	32.13	5
A	2	27.62	13.7
A	3	26.68	4.57
A	4	34.74	4.6
A	5	27.23	5.46
A	6	25.37	4.82
A	7	29.83	5.4
B	8	27.56	8.56
B	9	34.13	1.33
B	10	26.21	3.48
B	11	26.94	4.47

## Sheet: Supplementary Fig. 3b
Supplementary Fig. 3b
EXTL3∆N-expressing EBNA 293 cells were transfected with either a CRISPR-Cas9 non-specific construct (EXTL3∆N CRISPRcontrol), or a CRISPR-Cas9 construct targeting EXT1 (EXTL3∆N CRISPREXT1). Cell extracts were blotted onto PVDF membranes and probed using an EXT1 primary antibody followed by a horseradish peroxidase-conjugated anti-mouse IgG. EXT1 signal in the blots was quantified by densitometry a…
		Densitometry mean (anti-EXT1 signal)
independent experiment	replicate	EXTL3∆N CRISPRcontrol	EXTL3∆N CRISPREXT1
A	1	266.62	27.27
A	2	338.21	34.15
A	3	134.44	27.86
A	4	183.09	25.23
A	5	294.48	217.3
A	6	233.34	99.023
B	7	231.34	85.74
B	8	214	69.988
B	9	194.46	73.04
B	10	148.69	72.104
